# Supplementary material for: Synthesis of Magnetic Adsorbents Based Carbon Highly Efficient and Stable for Use in the Removal of Pb(II) and Cd(II) in Aqueous Solution
Source: Materials (Basel). 2021 Oct 15;14(20):6134. doi: 10.3390/ma14206134 (PMC8539804; doi:10.3390/ma14206134)
Supplement: Supplementary file 1 [file materials-14-06134-s001.zip]

Archive with 1 entries (1 files):
- materials-1361872-supplementary.pdf
